# Supplementary material for: Unveiling the Native Morphology of Extracellular Vesicles from Human Cerebrospinal Fluid by Atomic Force and Cryogenic Electron Microscopy
Source: Biomedicines. 2022 May 27;10(6):1251. doi: 10.3390/biomedicines10061251 (PMC9220600; doi:10.3390/biomedicines10061251)
Supplement: Supplementary file 1 [file biomedicines-10-01251-s001.zip]

Archive with 1 entries (1 files):
- biomedicines-1700718-supplementary.pdf
